# Supplementary material for: Distribution and favorable prognostic implication of genomic EGFR alterations in IDH ‐wildtype glioblastoma
Source: Cancer Med. 2022 Jun 13;12(1):49–60. doi: 10.1002/cam4.4939 (PMC9844636; doi:10.1002/cam4.4939)
Supplement: Supplementary file 4 — Table S2 [file CAM4-12-49-s001.xlsx]

## Sheet: Sheet1
Supplementary table S2. Repertoire of EGFR variant detecting in IDH-wildtype GBM
Research ID	Pathology	Sex	Age	Type of variants	CNV
14p	GBM	female	57	EGFRvⅢ	42.1	amplification
14r	GBM	female	60	EGFR exon 2-14 del	25.5	amplification
18	GBM	female	82	EGFR exon 2-14 del	58.9	amplification
21	GBM	male	64	EGFRvⅢ	169.4	amplification
25	GBM	male	62	EGFRvⅢ	52.8	amplification
59r	GBM	female	56	EGFRvⅢ	98.1	amplification
102	GBM	male	77	EGFR exon 6-7 del*	165.1	amplification
103	GBM	male	72	EGFRvⅣ	82.2	amplification
109	GBM	male	77	EGFRvⅢ	82.3	amplification
125	GBM	female	58	EGFRvⅢ	72.8	amplification
137	GBM	female	70	EGFRvⅢ	69.2	amplification
		*:novel EGFR variant
