# Supplementary material for: Distribution and favorable prognostic implication of genomic EGFR alterations in IDH ‐wildtype glioblastoma
Source: Cancer Med. 2022 Jun 13;12(1):49–60. doi: 10.1002/cam4.4939 (PMC9844636; doi:10.1002/cam4.4939)
Supplement: Supplementary file 5 — Table S3 [file CAM4-12-49-s002.xlsx]

## Sheet: Sheet1
Supplementary table S3. Sequencing primers
Primers	Sequences (5’-3’)
EGFR-exon 1_F	CCCTGACTCCGTCCAGTATTG
EGFR-exon 5_F	AAGTGTGATCCAAGCTGTCCC
EGFR-exon 6_R	CAGTCACTGGGGGACTTGC
EGFR-exon 8_R	TTCCTCCATCTCATAGCTGTCG
EGFR-exon 14_R	CTCCACAAACTCCCTTGGCT
EGFR-exon 15_R	TTTCTCCCATGACTCCTGCC
EGFR-exon 17_R	CACCAGCAGCAAGAGGAGG
